# Supplementary material for: Presence of Thioxanthones and Their Metabolites in Human Urine and Human Exposure Assessment
Source: Toxics. 2025 Jun 26;13(7):535. doi: 10.3390/toxics13070535 (PMC12300941; doi:10.3390/toxics13070535)
Supplement: Supplementary file 1 [file toxics-13-00535-s001.zip]

Archive with 1 entries (1 files):
- toxics-3659278-supplementary.pdf
